# Supplementary material for: CTCF Represses CIB2 to Balance Proliferation and Differentiation of Goat Myogenic Satellite Cells via Integrin α7β1–PI3K/AKT Axis
Source: Cells. 2025 Aug 5;14(15):1199. doi: 10.3390/cells14151199 (PMC12345746; doi:10.3390/cells14151199)
Supplement: Supplementary file 1 [file cells-14-01199-s001.zip]

Archive with 5 entries (5 files):
- Figure.pdf
- Table S1.pdf
- Table S2.pdf
- Table S3.pdf
- Table S4.pdf
